# Supplementary material for: Prognostic prediction of m6A and ferroptosis-associated lncRNAs in liver hepatocellular carcinoma
Source: J Transl Int Med. 2024 Nov 6;12(5):526–9. doi: 10.1515/jtim-2024-0023 (PMC11538885; doi:10.1515/jtim-2024-0023)
Supplement: Supplementary file 1 — Supplementary Material Details [file jtim-2024-0023_sm.zip]

Archive with 1 entries (1 files):
- jtim-2024-0023_sm/6 JTIM-D-24-00292 SI.pdf
